# Supplementary material for: In Vivo Animal Study of a Highly Viscous N-butyl Cyanoacrylate Medical Adhesive for Intravenous Embolization
Source: Materials (Basel). 2021 Jun 24;14(13):3527. doi: 10.3390/ma14133527 (PMC8269526; doi:10.3390/ma14133527)
Supplement: Supplementary file 1 [file materials-14-03527-s001.zip]

Archive with 1 entries (1 files):
- materials-1240562-supplementary.pdf
